# Supplementary material for: The Learning Transfer of Dementia Training Program Participants: Its Antecedents and Mediating Effect on the Job Competency of Geriatric Caregivers
Source: Healthcare (Basel). 2023 Nov 19;11(22):2991. doi: 10.3390/healthcare11222991 (PMC10671796; doi:10.3390/healthcare11222991)
Supplement: Supplementary file 1 [file healthcare-11-02991-s001.zip]

Archive with 1 entries (1 files):
- healthcare-2662883-supplementary.pdf
